# Supplementary material for: Long-Read Nanopore-Based Sequencing of Anelloviruses
Source: Viruses. 2024 May 2;16(5):723. doi: 10.3390/v16050723 (PMC11125752; doi:10.3390/v16050723)
Supplement: Supplementary file 1 [file viruses-16-00723-s001.zip]

Archive with 1 entries (1 files):
- viruses-2975821-supplementary.pdf
